# Supplementary material for: Genetic variations associated with response to dutasteride in the treatment of male subjects with androgenetic alopecia
Source: PLoS One. 2019 Sep 16;14(9):e0222533. doi: 10.1371/journal.pone.0222533 (PMC6746394; doi:10.1371/journal.pone.0222533)
Supplement: S1 Table — (XLSX) [file pone.0222533.s001.xlsx]

## Sheet: S1Table
S1 Table. List of the target genes
Target Gene Design
Genes Captured in Total (Promoter, Intron Included)
AR	CYP2A13	CYP3A43	CYP7B1	HSD17B10	IGFBP6
SRD5A1	CYP2A6	CYP3A5	CYP8B1	HSD17B11	IGFBP7
SRD5A2	CYP2A7	CYP3A7	EDA2R	HSD17B12	SHBG
CYP11A1	CYP2B6	CYP46A1	ESR1	HSD17B13	DKK1
CYP11B1	CYP2B7P1	CYP4A11	ESR2	HSD17B14	VDR
CYP11B2	CYP2C18	CYP4A22	GHSR	HSD3B1	NR2F2
CYP17A1	CYP2C19	CYP4B1	IGF1	HSD3B2	RARA
CYP19A1	CYP2C8	CYP4F11	IGF2	AKR1C2	PPARD
CYP1A1	CYP2C9	CYP4F12	INS	HSD17B6	BDNF
CYP1A2	CYP2D6	CYP4F2	TERC	RDH5	BMP2
CYP1B1	CYP2D7P1	CYP4F22	VEGFA	DHRS9	BMP7
CYP20A1	CYP2E1	CYP4F24P	VEGFB	RDH16	CCND1
CYP21A2	CYP2F1	CYP4F3	VEGFC	HSD17B6	CCNA1
CYP24A1	CYP2J2	CYP4F8	HSD17B1	RDH5	CCNA2
CYP26A1	CYP2R1	CYP4V2	HSD17B2	DHRS9	CREM
CYP26B1	CYP2S1	CYP4X1	HSD17B3	IGFBP1	RARB
CYP26C1	CYP2U1	CYP4Z1	HSD17B4	IGFBP2	RARG
CYP27A1	CYP2W1	CYP4Z2P	HSD17B6	IGFBP3	RXRA
CYP27B1	CYP39A1	CYP51A1	HSD17B7	IGFBP4	RXRB
CYP27C1	CYP3A4	CYP7A1	HSD17B8	IGFBP5	RXRG
Genes Captured on Exon Only
HDAC1	HDAC6	SIRT2	HIST1H3A	HIST1H3G	HIST2H3D
HDAC2	HDAC7	SIRT3	HIST1H3B	HIST1H3H	HIST3H3
HDAC3	HDAC9	SIRT4	HIST1H3C	HIST1H3I	H3F3A
HDAC8	HDAC10	SIRT5	HIST1H3D	HIST1H3J	H3F3B
HDAC4	HDAC11	SIRT6	HIST1H3E	HIST2H3A
HDAC5	SIRT1	SIRT7	HIST1H3F	HIST2H3C
Target region with genomic position are provided in separate files: 110802_HG19_KJL_EZ.bed, 110802_HG19_KJL_EZ.gff
References for Target Genes
AR
#	Ellis JA, Stebbing M, Harrap SB. Polymorphism of the androgen receptor gene is associated with male pattern baldness. J Invest Dermatol. 2001;116(3):452-5.
#	Hillmer AM, Hanneken S, Ritzmann S, Becker T, Freudenberg J, Brockschmidt FF, et al. Genetic variation in the human androgen receptor gene is the major determinant of common early-onset androgenetic alopecia. Am J Hum Genet. 2005;77(1):140-8
#	Hayes VM, Severi G, Eggleton SA, Padilla EJD, Southey MC, Sutherland RL, et al. The E211 G > A androgen receptor polymorphism is associated with a decreased risk of metastatic prostate cancer and androgenetic alopecia. Cancer Epidem Biomar. 2005;14(4):993-6
#	Levy-Nissenbaum E, Bar-Natan M, Frydman M, Pras E. Confirmation of the association between male pattern baldness and the androgen receptor gene. Eur J Dermatol. 2005;15(5):339-40.
SRD5A1	SRD5A2
#	Ha SJ, Kim JS, Myung JW, Lee HJ, Kim JW. Analysis of genetic polymorphisms of steroid 5alpha-reductase type 1 and 2 genes in Korean men with androgenetic alopecia. J Dermatol Sci. 2003 Apr;31(2):135-41.
#	Hayes VM, Severi G, Padilla EJ, Morris HA, Tilley WD, Southey MC, et al. 5α-Reductase type 2 gene variant associations with prostate cancer risk, circulating hormone levels and androgenetic alopecia. Int J Cancer. 2007;120(4):776-80.
CYP11A1	CYP11B1	CYP11B2	CYP17A1	CYP19A1	CYP1A1	CYP1A2	CYP1B1	CYP20A1	CYP21A2	CYP24A1	CYP26A1	CYP26B1	CYP26C1	CYP27A1	CYP27B1	CYP27C1	CYP2A13	CYP2A6	CYP2A7
CYP2B6	CYP2B7P1	CYP2C18	CYP2C19	CYP2C8	CYP2C9	CYP2D6	CYP2D7P1	CYP2E1	CYP2F1	CYP2J2	CYP2R1	CYP2S1	CYP2U1	CYP2W1	CYP39A1	CYP3A4	CYP3A43	CYP3A5	CYP3A7
CYP46A1	CYP4A11	CYP4A22	CYP4B1	CYP4F11	CYP4F12	CYP4F2	CYP4F22	CYP4F24P	CYP4F3	CYP4F8	CYP4V2	CYP4X1	CYP4Z1	CYP4Z2P	CYP51A1	CYP7A1	CYP7B1	CYP8B1
#	Thomas L. Lemke; David A. Williams. Foye's Principles of Medicinal Chemistry. Lippincott Williams & Wilkins. 2008, pp. 1286–1287
EDA2R
#	Prodi DA, Pirastu N, Maninchedda G, Sassu A, Picciau A, Palmas MA, et al. EDA2R is associated with androgenetic alopecia. J Invest Dermatol. 2008;128(9):2268-70.
#	Hillmer AM, Freudenberg J, Myles S, Herms S, Tang K, Hughes DA, et al. Recent positive selection of a human androgen receptor/ectodysplasin A2 receptor haplotype and its relationship to male pattern baldness. Hum Genet. 2009;126(2):255-64.
ESR1	ESR2
#	Conrad F, Ohnemus U, Bodo E, et al. Substantial sex-dependent differences in the response of human scalp hair follicles to estrogen stimulation in vitro advocate gender-tailored management of female versus male pattern balding. J Investig Dermatol Symp Proc. 2005 Dec;10(3):243-6.
GHSR
#	Hillmer AM, Flaquer A, Hanneken S, Eigelshoven S, Kortum AK, Brockschmidt FF, et al. Genome-wide scan and fine-mapping linkage study of androgenetic alopecia reveals a locus on chromosome 3q26. Am J Hum Genet. 2008;82(3):737-43
INS	IGF1	IGF2	IGFBP1	IGFBP2	IGFBP3	IGFBP4	IGFBP5	IGFBP6	IGFBP7
#	Ellis JA, Stebbing M, Harrap SB. Insulin gene polymorphism and premature male pattern baldness in the general population. Clin Sci (Lond). 1999 Jun;96(6):659-62.
#	Platz EA, Pollak MN, Willett WC, Giovannucci E. Vertex balding, plasma insulin-like growth factor 1, and insulin-like growth factor binding protein 3. J Am Acad Dermatol. 2000 Jun;42(6):1003-7.
TERC
#	Hillmer AM, Flaquer A, Hanneken S, Eigelshoven S, Kortum AK, Brockschmidt FF, et al. Genome-wide scan and fine-mapping linkage study of androgenetic alopecia reveals a locus on chromosome 3q26. Am J Hum Genet. 2008;82(3):737-43
VEGFA	VEGFB	VEGFC
#	Ozeki M, Tabata Y. Promoted growth of murine hair follicles through controlled release of vascular endothelial growth factor. Biomaterials. 2002 Jun;23(11):2367-73.
HSD17B1	HSD17B2	HSD17B3	HSD17B4	HSD17B6	HSD17B7	HSD17B8	HSD17B10	HSD17B11	HSD17B12	HSD17B13	HSD17B14	HSD3B1	HSD3B2	AKR1C2	SHBG	DHRS9	RDH5	RDH16
	Naito A1, Sato T, Matsumoto T, Takeyama K, Yoshino T, Kato S, Ohdera M. Dihydrotestosterone inhibits murine hair growth via the androgen receptor. Br J Dermatol. 2008 Aug;159(2):300-5.
	Boron WF, Boulpaep EL. Medical Physiology: A Cellular And Molecular Approach, Elsevier/Saunders, 2003, pp 1 - 300
DKK1
#	Kwack MH, Ahn JS, Kim MK, Kim JC, Sung YK. Preventable effect of L-threonate, an ascorbate metabolite, on androgen-driven balding via repression of dihydrotestosterone-induced dickkopf-1 expression in human hair dermal papilla cells. BMB Rep. 2010 Oct;43(10):688-92
VDR
#	Hsieh JC, Slater SA, Whitfield GK, et al. Analysis of hairless corepressor mutants to characterize molecular cooperation with the vitamin D receptor in promoting the mammalian hair cycle. J Cell Biochem. 2010 Jun 1;110(3):671-86.
#	Pálmer HG, Anjos-Afonso F, Carmeliet G, Takeda H, Watt FM. The vitamin D receptor is a Wnt effector that controls hair follicle differentiation and specifies tumor type in adult epidermis. PLoS One. 2008 Jan 23;3(1):e1483.
BMP2	BMP7
#	Suzuki K, Yamaguchi Y, Villacorte M, et al. Embryonic hair follicle fate change by augmented beta-catenin through Shh and Bmp signaling. Development. 2009 Feb;136(3):367-72.
#	Plikus MV, Mayer JA, de la Cruz D, et al. Cyclic dermal BMP signalling regulates stem cell activation during hair regeneration. Nature. 2008 Jan 17;451(7176):340-4.
#	Adly MA, Assaf HA, Hussein MR. Expression of bone morphogenetic protein-7 in human scalp skin and hair follicles. Br J Dermatol. 2006 Mar;154(3):551-4.
CCND1	CCNA1	CCNA2
#	Schmidt-Ullrich R, Tobin DJ, Lenhard D, et al. NF-kappaB transmits Eda A1/EdaR signalling to activate Shh and cyclin D1 expression, and controls post-initiation hair placode down growth. Development. 2006 Mar;133(6):1045-57.
#	Mitsui S, Ohuchi A, Adachi-Yamada T, et al. Cyclin-dependent kinase inhibitors, p21(waf1/cip1) and p27(kip1), are expressed site- and hair cycle-dependently in rat hair follicles. J Dermatol Sci. 2001 Feb;25(2):164-9
RARA	RARB	RARG	RXRA	RXRB	RXRG
#	Chen WC, Zouboulis CC. Hormones and the pilosebaceous unit. Dermatoendocrinol. 2009 Mar;1(2):81-6.
#	Rogers NE, Avram MR. Medical treatments for male and female pattern hair loss. J Am Acad Dermatol.
#	Kwon OS, Pyo HK, Oh YJ, Han JH, Lee SR, Chung JH, Eun HC, Kim KH. Promotive effect of minoxidil combined with all-trans retinoic acid (tretinoin) on human hair growth in vitro. J Korean Med Sci. 2007 Apr;22(2):283-9.
PPARD
#	Billoni N, Buan B, Gautier B, Collin C, et al. Expression of peroxisome proliferator activated receptors (PPARs) in human hair follicles and PPAR alpha involvement in hair growth. Acta Derm Venereol. 2000 Sep-Oct;80(5):329-34.
#	Di-Poï N, Ng CY, Tan NS, Yang Z, et al. Epithelium-mesenchyme interactions control the activity of peroxisome proliferator-activated receptor beta/delta during hair follicle development. Mol Cell Biol. 2005 Mar;25(5):1696-712.
BDNF
#	Peters EM, Hansen MG, Overall RW, et al. Control of human hair growth by neurotrophins: brain-derived neurotrophic factor inhibits hair shaft elongation, induces catagen, and stimulates follicular transforming growth factor beta2 expression. J Invest Dermatol. 2005 Apr;124(4):675-85.
HDAC1	HDAC2	HDAC3	HDAC8	HDAC4	HDAC5	HDAC6	HDAC7	HDAC9	HDAC10	HDAC11	SIRT1	SIRT2	SIRT3	SIRT4	SIRT5	SIRT6	SIRT7
HIST1H3A	HIST1H3B	HIST1H3C	HIST1H3D	HIST1H3E	HIST1H3F	HIST1H3G	HIST1H3H	HIST1H3I	HIST1H3J	HIST2H3A	HIST2H3C	HIST2H3D	HIST3H3	H3F3A	H3F3B
#	Lien WH, Guo X, Polak L, Lawton LN, Young RA, Zheng D, Fuchs E. Genome-wide maps of histone modifications unwind in vivo chromatin states of the hair follicle lineage. Cell Stem Cell. 2011 Sep 2;9(3):219-32.
#	Hsia CW, Shui HA, Wang CY, Yu HM, Ho MY, Cheng KT, Tseng MJ. Proteomics demonstration that histone H4 is a colchicine-induced retro-modulator of growth and alkaline phosphatase activity in hair follicle dermal papilla culture. J Proteomics. 2011 May 16;74(6):805-16.
#	Ezhkova E, Lien WH, Stokes N, Pasolli HA, Silva JM, Fuchs E. EZH1 and EZH2 cogovern histone H3K27 trimethylation and are essential for hair follicle homeostasis and wound repair. Genes Dev. 2011 Mar 1;25(5):485-98.
