# Supplementary material for: Genetic variations associated with response to dutasteride in the treatment of male subjects with androgenetic alopecia
Source: PLoS One. 2019 Sep 16;14(9):e0222533. doi: 10.1371/journal.pone.0222533 (PMC6746394; doi:10.1371/journal.pone.0222533)
Supplement: S2 Table — (XLSX) [file pone.0222533.s002.xlsx]

## Sheet: S2 Table
S2 Table. Epidemiologic data of the individual subjects. MPHL, male pattern hair loss; * ΔHair count, Changes in hair count after 6 months of dutasteride medication.
ID	Group	Age (yr)	Weight (Kg)	Height (cm)	Duration of MPHL (yr)	Hair count (number/cm2)
						Baseline	6 months	* ΔHair count
A001		47	78	168	10	125.5	134	8.5
A002	poor	32	73	172	< 1	205	204.5	-0.5
A004		42	63	165	< 1	156.5	166.5	10
A005		39	54	167	2	246	250	4
A006		46	73	171	3	127.5	146	18.5
A007	poor	49	70	173	15	196	185.5	-10.5
A008		42	70	171	< 1	127	137.5	10.5
A009	good	45	70	176	3	140	163.5	23.5
A010		23	79	173	1	156.5	163	6.5
A011	good	47	83	169	< 1	206	252	46
A012		49	83	180	< 1	128.5	131	2.5
A013	poor	44	69	170	< 1	192	183.5	-8.5
A014		42	71	170	< 1	136	142.5	6.5
A015		42	83	179	< 1	104	116	12
A016		38	68	182	< 1	111.5	114.5	3
A017	poor	27	65	168	2	184	177	-7
A018	good	41	67	172	2	219	250.5	31.5
A019	poor	27	67	172	2	192.5	184	-8.5
A020		29	86	175	< 1	140	152.5	12.5
A021	good	34	67	181	< 1	165	226	61
A022	good	34	80	170	< 1	195	235.5	40.5
A023	poor	41	70	174	< 1	140.5	132	-8.5
A024		49	83	176	< 1	150	153	3
A027		28	79	177	2	162.5	171	8.5
A030		43	75	174	< 1	122	125.5	3.5
A031		27	100	175	< 1	144.5	159	14.5
A032	poor	38	68	176	< 1	165	157.5	-7.5
A033		46	67	174	9	198	202	4
A035		29	74	177	< 1	109	125.5	16.5
A037	poor	37	80	175	< 1	149.5	127	-22.5
A038		45	70	170	20	105	112.5	7.5
A039		34	80	175	< 1	183	202.5	19.5
A041	good	40	76	177	< 1	136	161	25
A042	good	44	76	167	12	135	154.5	19.5
A043	poor	38	66	178	< 1	190.5	187.5	-3
A044		36	70	171	4	108.5	117.5	9
A045	poor	44	68	163	1	187	180	-7
A046	good	23	74	172	< 1	138.5	167.5	29
A049		38	82	172	< 1	112.5	120	7.5
A050		40	74	180	< 1	143.5	147.5	4
A053	good	40	63	165	< 1	39.5	66	26.5
A054	good	45	65	163	4	86.5	119	32.5
