# Supplementary material for: Genetic variations associated with response to dutasteride in the treatment of male subjects with androgenetic alopecia
Source: PLoS One. 2019 Sep 16;14(9):e0222533. doi: 10.1371/journal.pone.0222533 (PMC6746394; doi:10.1371/journal.pone.0222533)
Supplement: S3 Table — (XLSX) [file pone.0222533.s003.xlsx]

## Sheet: S3 Table
S3 Table. Epidemiological characteristics of the enrolled subjects with MPHL who had been treated with dutasteride (0.5 mg) for 6 months.
Category		Total (n = 42)				Good (n = 10)			Poor (n= 10)		P-value
		Mean	SD	Median		Mean	SD		Mean	SD
Age (year)		38.7	7.3	40		39.3	7.2		37.7	7.3	0.63
Weight (Kg)		73.3	8.1	72		72.1	6.7		69.6	4.3	0.33
Height (cm)		172.7	4.7	172.5		171.2	5.6		172.1	4.3	0.69
MPHL duration (year)		2.2	4.5	0		2.1	3.8		2	4.6	0.96
Hair count change*	10.6		16.5 (14.1%)	8		33.5 (27.0%)	12.5 (16.4%)		-8.4	5.8	3.48x10-7
(number / cm2)	-0.087			-0.065					(-4.9%)	-0.039
