# Supplementary material for: Genetic variations associated with response to dutasteride in the treatment of male subjects with androgenetic alopecia
Source: PLoS One. 2019 Sep 16;14(9):e0222533. doi: 10.1371/journal.pone.0222533 (PMC6746394; doi:10.1371/journal.pone.0222533)
Supplement: S4 Table — (XLSX) [file pone.0222533.s004.xlsx]

## Sheet: S4 Table
S4 Table. Sequencing summary of 42 subjects. Summary statistics has been generated with Samtools, and on target summary has been calculated with GATK DepthOfCoverage after aligned on hg19 with bowtie2.
Category	Average	A001	A002	A004	A005	A006	A007	A008	A009	A010	A011	A012	A013	A014	A015	A016	A017	A018	A019	A020	A021	A022	A023	A024	A027	A030	A031	A032	A033	A035	A037	A038	A039	A041	A042	A043	A044	A045	A046	A049	A050	A053	A054
Total # of Reads	43530031	51269402	39587174	37065256	50009304	48836690	41219778	27462456	38781474	51260366	35633176	62055124	58606654	55509822	31244820	28592684	38015674	45330510	64473964	30596734	33646952	38996252	31125304	33093424	52659476	60281020	39102884	40400256	44584104	43148594	40573870	57445212	12133504	44124352	48244474	40035798	49677454	42975288	44787396	53901204	59956126	37626858	44190422
Duplicates	3259497	4620310	2744528	3125505	4081729	3252433	2676051	2105194	2694398	3248895	2112760	4213829	4881122	3848662	3416282	2393743	3138430	4292199	4923148	2563651	2766361	3400795	2420993	2590785	4497739	4289008	2912762	3051416	3150826	2448516	2412001	3135883	1551260	3375212	4019241	3277159	3893352	3161527	3423356	4062431	3419980	2321671	2983745
Mapped	38779619	45347615	34509784	33089948	44691160	43744648	37020564	24507763	34323835	45618129	31890782	54607550	51306727	48518729	27700864	25144610	33517780	40242060	57071244	27102066	29509974	34383654	27956740	29447653	47474694	53809271	35271931	36186921	39719824	38734434	37171461	50945453	10347251	39532539	43266463	36058985	44630578	38552758	40503629	48088609	53280909	33979611	39934792
Paired in Sequencing	43530031	51269402	39587174	37065256	50009304	48836690	41219778	27462456	38781474	51260366	35633176	62055124	58606654	55509822	31244820	28592684	38015674	45330510	64473964	30596734	33646952	38996252	31125304	33093424	52659476	60281020	39102884	40400256	44584104	43148594	40573870	57445212	12133504	44124352	48244474	40035798	49677454	42975288	44787396	53901204	59956126	37626858	44190422
Read 1	21765015	25634701	19793587	18532628	25004652	24418345	20609889	13731228	19390737	25630183	17816588	31027562	29303327	27754911	15622410	14296342	19007837	22665255	32236982	15298367	16823476	19498126	15562652	16546712	26329738	30140510	19551442	20200128	22292052	21574297	20286935	28722606	6066752	22062176	24122237	20017899	24838727	21487644	22393698	26950602	29978063	18813429	22095211
Read 2	21765015	25634701	19793587	18532628	25004652	24418345	20609889	13731228	19390737	25630183	17816588	31027562	29303327	27754911	15622410	14296342	19007837	22665255	32236982	15298367	16823476	19498126	15562652	16546712	26329738	30140510	19551442	20200128	22292052	21574297	20286935	28722606	6066752	22062176	24122237	20017899	24838727	21487644	22393698	26950602	29978063	18813429	22095211
Properly Paired	34558010	39851004	30354092	29474410	39811980	39011572	33103360	22175552	30515784	40423474	28806408	47698490	45098210	43058276	25460050	22459202	29825476	36198120	50412680	24447528	26236820	31233026	25531714	26077978	43479920	47586374	31861938	32499414	35223076	35023284	33030272	45128596	7411360	35206656	38911286	32656990	40136794	34257110	36605272	42351474	46598386	30390170	35812830
Mate Mapped	38077377	44470532	33848932	32474212	43903984	42938750	36360270	24065272	33681432	44788182	31328098	53616754	50350384	47645384	27260722	24677852	32937532	39529036	56062412	26634328	28978240	33787998	27485866	28921688	46745168	52852262	34682432	35583022	39036420	38107942	36631412	50071622	9813222	38877214	42515160	35443618	43888944	37791780	39736630	47082700	52173990	33326286	39142158
Singletons	702242	877083	660852	615736	787176	805898	660294	442491	642403	829947	562684	990796	956343	873345	440142	466758	580248	713024	1008832	467738	531734	595656	470874	525965	729526	957009	589499	603899	683404	626492	540049	873831	534029	655325	751303	615367	741634	760978	766999	1005909	1106919	653325	792634
Mate Mapped to Different Chr	164831	121556	155674	103112	126374	129880	104672	90788	115862	129048	105014	138368	120502	171812	100166	89682	123420	139532	147818	113110	106184	129654	116378	108986	148582	150274	110498	115366	119348	107092	102100	160666	1783886	146332	151586	140230	143512	119118	124024	136204	172330	99088	105084
Mate Mapped to Different Chr (mapQ>5)	94512	58595	82057	54844	63650	64073	50910	52329	61921	58996	56206	58482	51833	81794	61123	50812	69075	79787	63856	66614	58813	75625	68056	57881	79672	62433	55218	57203	55592	49585	43572	65497	1411610	72405	76582	75031	69552	59048	64249	61450	69538	46765	47169
Mapped (%)	0.8904	0.8845	0.8717	0.8927	0.8937	0.8957	0.8981	0.8924	0.8851	0.8899	0.895	0.88	0.8754	0.8741	0.8866	0.8794	0.8817	0.8877	0.8852	0.8858	0.877	0.8817	0.8982	0.8898	0.9015	0.8926	0.902	0.8957	0.8909	0.8977	0.9161	0.8869	0.8528	0.8959	0.8968	0.9007	0.8984	0.8971	0.9044	0.8922	0.8887	0.9031	0.9037
Properly Paired (%)	0.792	0.7773	0.7668	0.7952	0.7961	0.7988	0.8031	0.8075	0.7869	0.7886	0.8084	0.7686	0.7695	0.7757	0.8149	0.7855	0.7846	0.7985	0.7819	0.799	0.7798	0.8009	0.8203	0.788	0.8257	0.7894	0.8148	0.8044	0.79	0.8117	0.8141	0.7856	0.6108	0.7979	0.8065	0.8157	0.8079	0.7971	0.8173	0.7857	0.7772	0.8077	0.8104
Singletons (%)	0.0166	0.0171	0.0167	0.0166	0.0157	0.0165	0.016	0.0161	0.0166	0.0162	0.0158	0.016	0.0163	0.0157	0.0141	0.0163	0.0153	0.0157	0.0156	0.0153	0.0158	0.0153	0.0151	0.0159	0.0139	0.0159	0.0151	0.0149	0.0153	0.0145	0.0133	0.0152	0.044	0.0149	0.0156	0.0154	0.0149	0.0177	0.0171	0.0187	0.0185	0.0174	0.0179
Duplicates (%)	0.0859	0.1019	0.0795	0.0945	0.0913	0.0744	0.0723	0.0859	0.0785	0.0712	0.0662	0.0772	0.0951	0.0793	0.1233	0.0952	0.0936	0.1067	0.0863	0.0946	0.0937	0.0989	0.0866	0.088	0.0947	0.0797	0.0826	0.0843	0.0793	0.0632	0.0649	0.0616	0.1499	0.0854	0.0929	0.0909	0.0872	0.082	0.0845	0.0845	0.0642	0.0683	0.0747
Tatal Bases	2327945771	2893362861	1610719766	2142373635	2851252993	2695111072	2296417133	1564715450	2152004269	2722336235	2000717206	3439322648	3307166640	2245000689	1768908313	1655095417	2134920611	2568856533	3500023673	1744387614	1894924445	2195766415	1787971386	1855620067	2946292187	3174530104	2172836662	2206426657	2405456121	2381892980	2275791803	2210767831	490455796	2316499258	2580461627	2169142203	2644895237	2406798475	2519172042	2930119676	2288890922	2132425486	2493892251
Mean Depth Aligned on Targets	334.4	415.62	231.37	307.74	409.57	387.14	329.87	224.76	309.12	391.05	287.39	494.04	475.06	322.48	254.09	237.75	306.67	369	502.76	250.57	272.2	315.41	256.83	266.55	423.22	456	312.12	316.94	345.53	342.15	326.91	317.56	70.45	332.75	370.67	311.59	379.92	345.72	361.87	420.9	328.79	306.31	358.23
Granular 3/4	445.98	500	332	441	500	500	473	321	445	500	412	500	500	459	360	341	442	500	500	358	391	453	367	384	500	500	451	459	499	489	469	453	101	480	500	447	500	497	500	500	469	438	500
Granular Median	296.76	366	213	275	361	332	284	210	272	330	247	425	419	300	248	220	275	342	430	236	249	295	240	242	389	387	274	281	298	293	277	279	68	288	332	283	345	304	322	363	291	266	313
Granular 1/4	135.29	163	102	126	161	145	124	103	123	141	108	186	190	148	131	106	124	164	186	116	116	142	118	111	185	164	121	122	128	130	119	127	36	123	154	134	161	136	147	160	137	121	143
% Bases Above 4x	92.71	93	92.4	92.6	93	92.9	92.6	92.5	92.5	92.8	92.3	93.1	93.1	93	92.8	92.4	92.4	93	93.1	92.5	92.4	92.8	92.6	92.3	93.2	93	92.4	92.3	92.5	92.7	92.6	93	91.1	92.6	93	92.8	93.2	92.7	92.9	93	93.2	92.7	92.8
% Bases Above 6x	92.01	92.3	91.6	92	92.3	92.2	91.9	91.9	91.9	92.1	91.6	92.4	92.5	92.2	92.3	91.7	91.7	92.4	92.4	91.9	91.7	92.2	92	91.6	92.5	92.2	91.7	91.6	91.8	92	91.8	92.1	89.9	91.8	92.3	92.2	92.5	92	92.2	92.4	92.3	92	92.2
% Bases Above 10x	91.07	91.5	90.5	91	91.5	91.3	90.9	90.9	90.9	91.2	90.6	91.6	91.7	91.4	91.5	90.7	90.7	91.6	91.5	91	90.8	91.4	91.2	90.6	91.8	91.3	90.7	90.6	90.8	91	90.8	91.1	87.8	90.8	91.5	91.4	91.7	91.1	91.3	91.5	91.3	91.1	91.3
