# Supplementary material for: Genetic variations associated with response to dutasteride in the treatment of male subjects with androgenetic alopecia
Source: PLoS One. 2019 Sep 16;14(9):e0222533. doi: 10.1371/journal.pone.0222533 (PMC6746394; doi:10.1371/journal.pone.0222533)
Supplement: S5 Table — (XLSX) [file pone.0222533.s005.xlsx]

## Sheet: S5 Table
S5 Table. List of SNPs from quantitative linear regression test under p-value < 0.05.
Chromosome	Position	Ref.	Alt.	dbSNP137	nsSNP	Region	Gene	Beta	R2	P-Value
chr6	152279667	G	C	rs3003922		intronic	ESR1	10.56	0.2696	0.0004257
chr6	152280867	T	G	rs3003923		intronic	ESR1	10.56	0.2696	0.0004257
chr12	48188898	C	T	rs17122311		intronic	HDAC7	20.15	0.2571	0.0006101
chr6	152270672	C	T	rs3020314		intronic	ESR1	13.98	0.2522	0.0007024
chr6	152266468	G	A	rs3003917		intronic	ESR1	11.78	0.2474	0.0008046
chr6	152278172	C	T	rs3020316		intronic	ESR1	10	0.2316	0.001254
chr2	169932975	T	C	rs2892805		intronic	DHRS9	-10.13	0.2297	0.001322
chr6	152284458	G	A	rs3003925		intronic	ESR1	10.34	0.216	0.00193
chr6	152285687	G	T	rs2982694		intronic	ESR1	10.1	0.2132	0.002082
chr6	152292345	C	T	rs2982738		intronic	ESR1	10.1	0.2132	0.002082
chr6	152292672	T	C	rs2347872		intronic	ESR1	10.1	0.2132	0.002082
chr6	152293574	G	A	rs2144024		intronic	ESR1	10.1	0.2132	0.002082
chr11	43831954	A	T	rs10838177		intronic	HSD17B12	-18.11	0.2099	0.002282
chr6	152279514	T	C	rs3003921		intronic	ESR1	10.19	0.2091	0.002333
chr6	152282325	T	C	rs3003924		intronic	ESR1	10.19	0.2091	0.002333
chr6	152215199	T	G	rs9479138		intronic	ESR1	12.5	0.2018	0.002843
chr6	152229850	G	A	rs2347867		intronic	ESR1	12.5	0.2018	0.002843
chr6	152235339	C	T	rs12204714		intronic	ESR1	12.5	0.2018	0.002843
chr6	152278741	C	T	rs3020317		intronic	ESR1	9.793	0.1988	0.00308
chr6	152215722	T	C	rs11155821		intronic	ESR1	12.39	0.1966	0.00327
chr11	43785206	G	T	rs35443644		intronic	HSD17B12	-18.47	0.1957	0.003348
chr19	41656460	C	A	rs149773419		intergenic	CYP2F1(dist=22179),CYP2S1(dist=42655)	22.18	0.1941	0.003496
chr6	152241150	T	C	rs988328		intronic	ESR1	-9.558	0.1933	0.003574
chr6	152276458	A	G	rs3020390		intronic	ESR1	9.235	0.1916	0.003748
chr6	152244647	C	A	rs4870063		intronic	ESR1	12.09	0.1898	0.003934
chr6	152257687	T	G	rs6927072		intronic	ESR1	12.09	0.1898	0.003934
chr6	152279213	G	A	rs3020394		intronic	ESR1	8.997	0.1873	0.004199
chr6	152279878	G	A	rs3020396		intronic	ESR1	8.892	0.187	0.004231
chr6	152283044	G	A	rs3020401		intronic	ESR1	8.892	0.187	0.004231
chr6	152284928	G	A	rs2982685		intronic	ESR1	9.494	0.1863	0.004317
chr7	45954692	T	C	rs10255707		intronic	IGFBP3	-15.28	0.1773	0.005487
chr2	169935137	A	G	rs12463818		intronic	DHRS9	-11.21	0.1762	0.005655
chr6	152301645	A	G	rs3020327		intronic	ESR1	9.545	0.1712	0.00645
chr12	53612881	T	C	rs1465057		intronic	RARG	12.12	0.1594	0.008812
chr12	48286015	G	A	rs4334089		intronic	VDR	-10.49	0.1561	0.009618
chr11	43781509	G	A	rs11037604		intronic	HSD17B12	-11.13	0.1594	0.01071
chr4	108869399	T	C	rs11733813		intronic	CYP2U1	-9.284	0.1553	0.01079
chr3	25398175	G	A	rs12631631		intergenic	MIR4792(dist=835249),RARB(dist=71579)	-10.41	0.1553	0.0108
chr12	53622477	T	C	rs78754886		intronic	RARG	13.19	0.15	0.01128
chr12	53614349	T	C	rs941138		intronic	RARG	13.44	0.1469	0.01223
chr20	22246450	T	G	rs6047982		intergenic	LOC100270679(dist=191158),LOC284788(dist=134521)	10.05	0.1458	0.01257
chr4	57918564	T	G	rs11735180		intronic	IGFBP7	-13	0.1457	0.01261
chr11	43781507	A	G	rs11037603		intronic	HSD17B12	-14.35	0.1517	0.01298
chr6	152283279	G	A	rs1884051		intronic	ESR1	8.987	0.144	0.01319
chr6	152244772	T	C	rs6557173		intronic	ESR1	-8.545	0.1439	0.01322
chr6	152260206	G	A	rs6912184		intronic	ESR1	-8.545	0.1439	0.01322
chr6	152203104	A	G	rs6557170		intronic	ESR1	-8.409	0.1394	0.01489
chr6	152214111	A	G	rs9383946		intronic	ESR1	-8.409	0.1394	0.01489
chr6	152237468	T	C	rs4870061		intronic	ESR1	-8.409	0.1394	0.01489
chr11	43787430	A	C	rs140737324		intronic	HSD17B12	-10.79	0.139	0.01503
chr11	43787850	T	C	rs4354679		intronic	HSD17B12	-10.79	0.139	0.01503
chr6	152302654	A	C	rs726282		intronic	ESR1	8.516	0.1386	0.01519
chr6	152287295	C	A	rs2347869		intronic	ESR1	9.394	0.137	0.01582
chr6	152291466	C	T	rs1884053		intronic	ESR1	9.394	0.137	0.01582
chr6	152268483	T	C	rs3020424		intronic	ESR1	9.354	0.1344	0.01695
chr6	152305047	A	C	rs926777		intronic	ESR1	8.378	0.133	0.01759
chr4	187126857	A	C	rs34733777		intronic	CYP4V2	10.95	0.1321	0.01801
chr19	16046650	C	A	rs3810427		upstream	CYP4F11	9.079	0.1317	0.01817
chr2	169941031	A	C	rs117451515		intronic	DHRS9	-11.7	0.1297	0.01914
chr2	169947171	A	G	rs72623191		intronic	DHRS9	-11.7	0.1297	0.01914
chr2	169952166	T	C	rs72623193	synonymous SNV	exonic	DHRS9	-11.7	0.1297	0.01914
chr6	152202945	C	G	rs6918647		intronic	ESR1	8.613	0.1261	0.02101
chr19	41393533	T	C	rs4105143		intergenic	CYP2A7(dist=4876),CYP2G1P(dist=3198)	-8.869	0.1242	0.02211
chr2	72361960	A	G	rs2241057	nonsynonymous SNV	exonic	CYP26B1	-17.66	0.1231	0.02272
chr4	108863735	G	A	rs7676537		intronic	CYP2U1	-10.79	0.1214	0.02374
chr1	47482075	G	A	rs9326148		intergenic	CYP4A11(dist=74919),CYP4X1(dist=7165)	8.688	0.1211	0.02395
chr19	41485977	G	A	rs4803413		intergenic	CYP2B7P1(dist=29412),CYP2B6(dist=11227)	-8.286	0.1227	0.02474
chr4	57920647	A	G	rs1713968		intronic	IGFBP7	14.28	0.1183	0.02573
chr6	152313146	C	T	rs9340941		intronic	ESR1	9.83	0.1181	0.02586
chr4	57922699	A	G	rs1713960		intronic	IGFBP7	10	0.1163	0.02712
chr4	57922990	T	C	rs1713959		intronic	IGFBP7	10	0.1163	0.02712
chr4	57923102	C	T	rs1713958		intronic	IGFBP7	10	0.1163	0.02712
chr4	57923840	A	C	rs1713956		intronic	IGFBP7	10	0.1163	0.02712
chr4	57924256	G	C	rs1713955		intronic	IGFBP7	10	0.1163	0.02712
chr4	57924358	C	T	rs1713954		intronic	IGFBP7	10	0.1163	0.02712
chr4	57927876	G	A	rs1277297		intronic	IGFBP7	10	0.1163	0.02712
chr6	152371190	C	T	rs3020368		intronic	ESR1	-14.81	0.1147	0.02825
chr1	32756439	T	C	rs1741981		intergenic	LCK(dist=4673),HDAC1(dist=1269)	-9.673	0.1142	0.02864
chr6	152127692	T	C	rs184028444		intronic	ESR1	12.92	0.1139	0.02886
chr6	152304596	A	G	rs932477		intronic	ESR1	7.781	0.1138	0.02892
chr12	48295965	T	C	rs10083198		intronic	VDR	-7.75	0.1138	0.02894
chr4	187133031	A	T	rs1053094		UTR3	CYP4V2	-10.33	0.1138	0.02894
chr4	57918904	T	C	rs1718834		intronic	IGFBP7	14.73	0.1134	0.02924
chr4	187115047	C	G	rs7676755		intronic	CYP4V2	8.81	0.1121	0.03022
chr19	16009388	A	G	rs3093088		upstream	CYP4F2	10.08	0.1084	0.03321
chr3	25354513	C	T	rs322699		intergenic	MIR4792(dist=791587),RARB(dist=115241)	13.67	0.1084	0.03325
chr3	25355041	A	T	rs322701		intergenic	MIR4792(dist=792115),RARB(dist=114713)	13.67	0.1084	0.03325
chr3	25355458	C	A	rs322702		intergenic	MIR4792(dist=792532),RARB(dist=114296)	13.67	0.1084	0.03325
chr3	25356009	C	A	rs322703		intergenic	MIR4792(dist=793083),RARB(dist=113745)	13.67	0.1084	0.03325
chr3	25356873	G	A	rs322662		intergenic	MIR4792(dist=793947),RARB(dist=112881)	13.67	0.1084	0.03325
chr3	25357637	A	C	rs9862068		intergenic	MIR4792(dist=794711),RARB(dist=112117)	-13.67	0.1084	0.03325
chr3	25357638	T	G	rs9844533		intergenic	MIR4792(dist=794712),RARB(dist=112116)	-13.67	0.1084	0.03325
chr3	25357870	A	G	rs1483840		intergenic	MIR4792(dist=794944),RARB(dist=111884)	-13.67	0.1084	0.03325
chr3	25358403	C	T	rs17016178		intergenic	MIR4792(dist=795477),RARB(dist=111351)	-13.67	0.1084	0.03325
chr3	25359488	T	C	rs35706464		intergenic	MIR4792(dist=796562),RARB(dist=110266)	-13.67	0.1084	0.03325
chr3	25359615	C	T	rs1872142		intergenic	MIR4792(dist=796689),RARB(dist=110139)	-13.67	0.1084	0.03325
chr3	25359621	G	C	rs1872141		intergenic	MIR4792(dist=796695),RARB(dist=110133)	-13.67	0.1084	0.03325
chr3	25360230	C	T	rs7617171		intergenic	MIR4792(dist=797304),RARB(dist=109524)	-13.67	0.1084	0.03325
chr3	25360766	A	G	rs1483838		intergenic	MIR4792(dist=797840),RARB(dist=108988)	-13.67	0.1084	0.03325
chr3	25362254	T	C	rs9815989		intergenic	MIR4792(dist=799328),RARB(dist=107500)	-13.67	0.1084	0.03325
chr3	25362915	A	G	rs11129192		intergenic	MIR4792(dist=799989),RARB(dist=106839)	-13.67	0.1084	0.03325
chr3	25362959	A	G	rs11129193		intergenic	MIR4792(dist=800033),RARB(dist=106795)	-13.67	0.1084	0.03325
chr3	25389410	T	C	rs10510567		intergenic	MIR4792(dist=826484),RARB(dist=80344)	13.08	0.1083	0.03332
chr3	25389853	C	T	rs1075410		intergenic	MIR4792(dist=826927),RARB(dist=79901)	13.08	0.1083	0.03332
chr3	25391116	A	G	rs13080165		intergenic	MIR4792(dist=828190),RARB(dist=78638)	13.08	0.1083	0.03332
chr20	21400658	C	T	rs1090226		intergenic	NKX2-4(dist=22611),NKX2-2(dist=91002)	8.168	0.1083	0.03335
chr1	165389129	G	A	rs1128977	synonymous SNV	exonic	RXRG	12.17	0.1078	0.03376
chr1	165390793	A	T	rs10918178		intronic	RXRG	12.17	0.1078	0.03376
chr4	108859285	C	G	rs11723906		intronic	CYP2U1	-10.29	0.1076	0.03395
chr2	169929059	T	C	rs2287610		intronic	DHRS9	-10.89	0.1074	0.0341
chr2	169939366	G	A	rs111502704		intronic	DHRS9	-10.89	0.1074	0.0341
chr19	16026204	A	G	rs12971888		intronic	CYP4F11	9.082	0.107	0.0345
chr19	16031397	A	G	rs4503923		intronic	CYP4F11	9.082	0.107	0.0345
chr19	16031559	T	C	rs2365174		intronic	CYP4F11	9.082	0.107	0.0345
chr6	152234593	T	C	rs6557171		intronic	ESR1	8.333	0.1066	0.03479
chr5	6636465	C	T	rs8192131		intronic	SRD5A1	10	0.1066	0.03479
chr5	6642356	C	T	rs8192166		intronic	SRD5A1	10	0.1066	0.03479
chr5	6651970	A	G	rs3822430	synonymous SNV	exonic	SRD5A1	10	0.1066	0.03479
chr5	6652009	G	A	rs8192186	synonymous SNV	exonic	SRD5A1	10	0.1066	0.03479
chr5	6652252	G	A	rs3733773		intronic	SRD5A1	10	0.1066	0.03479
chr5	6656210	G	A	rs3736316	synonymous SNV	exonic	SRD5A1	10	0.1066	0.03479
chr5	6657494	C	T	rs11738248		intronic	SRD5A1	10	0.1066	0.03479
chr6	152262113	A	G	rs9371564		intronic	ESR1	8.793	0.1062	0.03518
chr6	152302578	G	A	rs726281		intronic	ESR1	7.981	0.106	0.03541
chr5	6638429	A	G	rs4702374		intronic	SRD5A1	9.095	0.1059	0.0355
chr5	6638592	G	A	rs4702375		intronic	SRD5A1	9.095	0.1059	0.0355
chr4	108855776	G	A	rs2131463		intronic	CYP2U1	-9.958	0.1058	0.0356
chr3	25405921	A	G	rs1384899		intergenic	MIR4792(dist=842995),RARB(dist=63833)	-11.06	0.1054	0.03589
chr3	25407268	A	G	rs1531871		intergenic	MIR4792(dist=844342),RARB(dist=62486)	-11.06	0.1054	0.03589
chr3	25407695	T	C	rs1483842		intergenic	MIR4792(dist=844769),RARB(dist=62059)	-11.06	0.1054	0.03589
chr6	152364192	G	A	rs117507065		intronic	ESR1	9.243	0.1044	0.03685
chr1	226253926	T	C	rs3768543		ncRNA_intronic	H3F3AP4	8.959	0.1041	0.03718
chr15	51507968	G	A	rs700519	nonsynonymous SNV	exonic	CYP19A1	10.56	0.1011	0.0402
chr15	51500835	C	T	rs2255192		UTR3	CYP19A1	10.56	0.1011	0.0402
chr2	169933741	G	A	rs1862069		intronic	DHRS9	-7.431	0.1009	0.04033
chr20	21318977	A	C	rs10485627		intronic	XRN2	8.923	0.1007	0.04057
chr19	16027067	T	C	rs6512075		intronic	CYP4F11	8.395	0.09996	0.04137
chr4	187122355	T	C	rs3736456	synonymous SNV	exonic	CYP4V2	-8.888	0.09992	0.04142
chr3	25382623	G	A	rs10510563		intergenic	MIR4792(dist=819697),RARB(dist=87131)	12.06	0.09931	0.04207
chr3	25383666	G	A	rs1483831		intergenic	MIR4792(dist=820740),RARB(dist=86088)	12.06	0.09931	0.04207
chr3	25393860	A	G	rs11712065		intergenic	MIR4792(dist=830934),RARB(dist=75894)	12.06	0.09931	0.04207
chr2	169923603	G	A	rs16856428		UTR5	DHRS9	-9.364	0.09874	0.0427
chr20	52783135	T	C	rs3787557		intronic	CYP24A1	-7.366	0.09861	0.04285
chr4	57949517	G	A	rs1718860		intronic	IGFBP7	8.191	0.0986	0.04286
chr6	152245465	G	A	rs9479143		intronic	ESR1	7.846	0.09834	0.04314
chr6	152251080	C	A	rs12154178		intronic	ESR1	7.846	0.09834	0.04314
chr6	152260668	A	G	rs4583998		intronic	ESR1	7.846	0.09834	0.04314
chr12	48287208	G	A	rs5013378		intronic	VDR	-8.706	0.09828	0.04321
chr3	25411118	A	T	rs13094358		intergenic	MIR4792(dist=848192),RARB(dist=58636)	12.44	0.09803	0.0435
chr4	187118358	C	T	rs62350518		intronic	CYP4V2	9.362	0.0974	0.04421
chr4	187121070	T	C	rs2292428		intronic	CYP4V2	9.362	0.0974	0.04421
chr4	187128912	C	T	rs55975907		intronic	CYP4V2	9.362	0.0974	0.04421
chr6	152111437	G	A	rs116874998		intronic	ESR1	15.71	0.0974	0.04421
chr5	6661966	C	T	rs6884552		intronic	SRD5A1	9.355	0.09631	0.04547
chr12	102875569	A	G	rs35767		intergenic	IGF1(dist=1191),LINC00485(dist=327492)	6.966	0.0949	0.04717
chr12	53614510	A	G	rs941139		intronic	RARG	8.64	0.09442	0.04776
chr12	53614993	A	G	rs1465058		intronic	RARG	8.64	0.09442	0.04776
chr2	31765556	C	A	rs4952220		intronic	SRD5A2	7.948	0.09379	0.04855
chr6	152240423	A	G	rs4458702		intronic	ESR1	6.605	0.09341	0.04903
chr12	48287203	G	A	rs4237855		intronic	VDR	-9.166	0.09337	0.04909
chr2	240112972	G	A	rs3791556		intronic	HDAC4	7.392	0.09289	0.0497
chr4	57931613	C	A	rs1277292		intronic	IGFBP7	7.215	0.09283	0.04977
