# Supplementary material for: Genetic variations associated with response to dutasteride in the treatment of male subjects with androgenetic alopecia
Source: PLoS One. 2019 Sep 16;14(9):e0222533. doi: 10.1371/journal.pone.0222533 (PMC6746394; doi:10.1371/journal.pone.0222533)
Supplement: S6 Table — (XLSX) [file pone.0222533.s006.xlsx]

## Sheet: S6 Table
S6 Table. List of SNPs from upper half (n=21) and lower half (n=21) case-control association test under p-value < 0.05.
Chromosome	Position	Ref.	Alt.	dbSNP137	nsSNP	Region	Gene	P-Value
chr6	152279667	G	C	rs3003922		intronic	ESR1	0.000254
chr6	152280867	T	G	rs3003923		intronic	ESR1	0.000254
chr6	152270672	C	T	rs3020314		intronic	ESR1	0.0006143
chr6	152276458	A	G	rs3020390		intronic	ESR1	0.0006859
chr6	152278172	C	T	rs3020316		intronic	ESR1	0.0008237
chr6	152279213	G	A	rs3020394		intronic	ESR1	0.0008237
chr6	152279878	G	A	rs3020396		intronic	ESR1	0.0009386
chr6	152283044	G	A	rs3020401		intronic	ESR1	0.0009386
chr6	152266468	G	A	rs3003917		intronic	ESR1	0.001701
chr6	152284928	G	A	rs2982685		intronic	ESR1	0.001791
chr6	46620252	C	G	rs12192544	nonsynonymous SNV	exonic	CYP39A1	0.002101
chr6	152279514	T	C	rs3003921		intronic	ESR1	0.003147
chr6	152282325	T	C	rs3003924		intronic	ESR1	0.003147
chr6	152278741	C	T	rs3020317		intronic	ESR1	0.003612
chr6	152215199	T	G	rs9479138		intronic	ESR1	0.003752
chr6	152229850	G	A	rs2347867		intronic	ESR1	0.003752
chr6	152235339	C	T	rs12204714		intronic	ESR1	0.003752
chr6	152244647	C	A	rs4870063		intronic	ESR1	0.003868
chr6	152257687	T	G	rs6927072		intronic	ESR1	0.003868
chr2	169935137	A	G	rs12463818		intronic	DHRS9	0.005416
chr6	152283279	G	A	rs1884051		intronic	ESR1	0.007152
chr6	152215722	T	C	rs11155821		intronic	ESR1	0.008151
chr12	48188898	C	T	rs17122311		intronic	HDAC7	0.00848
chr2	169932975	T	C	rs2892805		intronic	DHRS9	0.009289
chr8	65568051	T	A	rs150161503		intronic	CYP7B1	0.00973
chr6	152284458	G	A	rs3003925		intronic	ESR1	0.01154
chr6	152285687	G	T	rs2982694		intronic	ESR1	0.01298
chr6	152292345	C	T	rs2982738		intronic	ESR1	0.01298
chr6	152292672	T	C	rs2347872		intronic	ESR1	0.01298
chr6	152293574	G	A	rs2144024		intronic	ESR1	0.01298
chr6	152241150	T	C	rs988328		intronic	ESR1	0.01354
chr9	99018281	C	G	rs8190534		intronic	HSD17B3	0.01375
chr9	99018442	A	G	rs2257157		intronic	HSD17B3	0.01375
chr2	169941031	A	C	rs117451515		intronic	DHRS9	0.01387
chr2	169947171	A	G	rs72623191		intronic	DHRS9	0.01387
chr2	169952166	T	C	rs72623193	synonymous SNV	exonic	DHRS9	0.01387
chr12	102871259	C	T	rs2162679		intronic	IGF1	0.01489
chr6	152287295	C	A	rs2347869		intronic	ESR1	0.01631
chr6	152291466	C	T	rs1884053		intronic	ESR1	0.01631
chr6	152301645	A	G	rs3020327		intronic	ESR1	0.01632
chr20	21318977	A	C	rs10485627		intronic	XRN2	0.01661
chr2	72361960	A	G	rs2241057	nonsynonymous SNV	exonic	CYP26B1	0.0172
chr10	96509779	G	A	rs9645542		intergenic	CYP2C18(dist=13832),CYP2C19(dist=12684)	0.01748
chr10	96563757	G	A	rs4494250		intronic	CYP2C19	0.01748
chr10	96581094	A	G	rs10786172		intronic	CYP2C19	0.01748
chr10	96741426	C	T	rs1934967		intronic	CYP2C9	0.01748
chr4	57920647	A	G	rs1713968		intronic	IGFBP7	0.01839
chr1	60392236	G	A	rs11572193	synonymous SNV	exonic	CYP2J2	0.01839
chr12	102875569	A	G	rs35767		intergenic	IGF1(dist=1191),LINC00485(dist=327492)	0.01857
chr4	57953278	C	A	rs4242004		intronic	IGFBP7	0.01857
chr17	7529402	C	T	rs139521665		downstream	SAT2	0.01947
chr15	75041917	C	A	rs762551		intronic	CYP1A2	0.01969
chr6	152302578	G	A	rs726281		intronic	ESR1	0.02032
chr19	16009388	A	G	rs3093088		upstream	CYP4F2	0.02042
chr19	15768791	A	C	rs2365826		intronic	CYP4F3	0.02352
chr19	15768793	C	T	rs2365825		intronic	CYP4F3	0.02352
chr19	15771602	C	T	rs28371518		downstream	CYP4F3	0.02352
chr2	169923603	G	A	rs16856428		UTR5	DHRS9	0.02405
chr11	43831954	A	T	rs10838177		intronic	HSD17B12	0.02477
chr20	22246450	T	G	rs6047982		intergenic	LOC100270679(dist=191158),LOC284788(dist=134521)	0.02498
chr4	57931613	C	A	rs1277292		intronic	IGFBP7	0.025
chr4	57923517	G	A	rs1713957		intronic	IGFBP7	0.025
chr2	169929059	T	C	rs2287610		intronic	DHRS9	0.02777
chr2	169939366	G	A	rs111502704		intronic	DHRS9	0.02777
chr12	102850223	A	G	rs9989002		intronic	IGF1	0.02777
chr11	43787430	A	C	rs140737324		intronic	HSD17B12	0.02846
chr11	43787850	T	C	rs4354679		intronic	HSD17B12	0.02846
chr6	152305505	C	T	rs3020328		intronic	ESR1	0.02894
chr6	152305047	A	C	rs926777		intronic	ESR1	0.02965
chr9	137210863	T	C	rs11185644		intergenic	RNU6ATAC(dist=181177),RXRA(dist=7453)	0.02973
chr9	137214145	A	G	rs4917348		intergenic	RNU6ATAC(dist=184459),RXRA(dist=4171)	0.02973
chr6	152302654	A	C	rs726282		intronic	ESR1	0.03038
chr8	65586542	G	A	rs16931371		intronic	CYP7B1	0.0315
chr20	21302327	G	T	rs1546996		intronic	XRN2	0.0315
chr20	21320653	T	C	rs1546995		intronic	XRN2	0.0315
chr20	21324510	G	A	rs6082391		intronic	XRN2	0.0315
chr20	21325711	T	C	rs6035850		intronic	XRN2	0.0315
chr2	217506265	A	G	rs9341130		intronic	IGFBP2	0.03192
chr6	152244772	T	C	rs6557173		intronic	ESR1	0.03301
chr6	152260206	G	A	rs6912184		intronic	ESR1	0.03301
chr20	21597237	G	A	rs6082471		intergenic	NKX2-2(dist=102573),PAX1(dist=89060)	0.03429
chr20	21598874	C	T	rs10427437		intergenic	NKX2-2(dist=104210),PAX1(dist=87423)	0.03429
chr20	21624523	A	G	rs6137409		intergenic	NKX2-2(dist=129859),PAX1(dist=61774)	0.03461
chr3	25319827	G	C	rs1483846		intergenic	MIR4792(dist=756901),RARB(dist=149927)	0.0355
chr9	137332311	T	G	rs1045570		UTR3	RXRA	0.03592
chr9	137298096	T	G	rs1536474		intronic	RXRA	0.03592
chr15	75012985	T	C	rs1048943	nonsynonymous SNV	exonic	CYP1A1	0.0364
chr20	6755170	G	C	rs235766		intronic	BMP2	0.0364
chr20	6760344	A	G	rs235769		UTR3	BMP2	0.0364
chr20	6759115	A	T	rs235768	nonsynonymous SNV	exonic	BMP2	0.0364
chr15	75016192	G	A	rs4646421		intronic	CYP1A1	0.03765
chr10	96538851	C	T	rs7078494		intronic	CYP2C19	0.03837
chr4	57918904	T	C	rs1718834		intronic	IGFBP7	0.03843
chr10	96829430	G	T	rs7909236		upstream	CYP2C8	0.03843
chr19	15996292	A	G	rs3093167		intronic	CYP4F2	0.03843
chr19	15997422	A	C	rs2074901		intronic	CYP4F2	0.03843
chr19	16008099	T	C	rs2074902		intronic	CYP4F2	0.03843
chr6	152273183	G	A	rs9322346		intronic	ESR1	0.03843
chr6	152286443	A	G	rs7739506		intronic	ESR1	0.03843
chr6	152295613	G	C	rs9383951		intronic	ESR1	0.03843
chr1	47579482	G	T	rs11211455		intronic	CYP4Z1	0.03843
chr10	96511867	C	A	rs112353199		intergenic	CYP2C18(dist=15920),CYP2C19(dist=10596)	0.03843
chr19	16045294	A	G	rs2305800		UTR5	CYP4F11	0.03843
chr19	16045891	G	A	rs3826950		upstream	CYP4F11	0.03843
chr19	16046478	G	T	rs3810428		upstream	CYP4F11	0.03843
chr9	137266704	A	C	rs7039190		intronic	RXRA	0.03843
chr9	137269570	C	A	rs114509195		intronic	RXRA	0.03843
chr7	45954692	T	C	rs10255707		intronic	IGFBP3	0.03932
chr4	108863735	G	A	rs7676537		intronic	CYP2U1	0.04022
chr20	21367741	A	G	rs2296730		intronic	XRN2	0.04022
chr20	21642394	G	A	rs6132453		intergenic	NKX2-2(dist=147730),PAX1(dist=43903)	0.04042
chr4	57948823	A	G	rs1714005		intronic	IGFBP7	0.04082
chr4	57949460	T	C	rs1714004		intronic	IGFBP7	0.04082
chr4	57949699	T	C	rs1718861		intronic	IGFBP7	0.04082
chr6	152262113	A	G	rs9371564		intronic	ESR1	0.04105
chr9	137302631	C	T	rs3132296		intronic	RXRA	0.04229
chr7	45962463	T	G	rs2132570		intergenic	IGFBP3(dist=1592),TNS3(dist=1352289)	0.04744
chr19	15765556	A	C	rs2733754		intronic	CYP4F3	0.04771
chr19	15766651	G	A	rs2683054		intronic	CYP4F3	0.04771
chr11	43785206	G	T	rs35443644		intronic	HSD17B12	0.04819
chr6	46570783	C	G	rs6458511		intronic	CYP39A1	0.04838
chr11	27679916	C	T	rs6265	nonsynonymous SNV	exonic	BDNF	0.04838
chr11	27677583	C	A	rs11030099		ncRNA_UTR3	BDNF	0.04838
chr11	27684517	A	G	rs11030104		ncRNA_intronic	BDNF-AS1	0.04838
chr11	27702383	G	T	rs16917237		ncRNA_intronic	BDNF-AS1	0.04838
chr11	27703188	T	A	rs6484320		ncRNA_intronic	BDNF-AS1	0.04838
chr11	27703480	T	A	rs35038967		ncRNA_intronic	BDNF-AS1	0.04838
chr11	27724745	C	G	rs988748		intronic	BDNF	0.04838
chr11	27730556	A	G	rs1829469		intronic	BDNF	0.04838
chr10	96548316	T	C	rs67120915		intronic	CYP2C19	0.04874
chr2	217505337	T	C	rs7603372		intronic	IGFBP2	0.04874
chr9	137299212	A	G	rs3132298		intronic	RXRA	0.04874
chr6	152304596	A	G	rs932477		intronic	ESR1	0.04941
chr4	108867792	T	C	rs10018413		intronic	CYP2U1	0.04953
chr4	108868515	T	C	rs6856745		intronic	CYP2U1	0.04953
chr4	108869680	A	G	rs11947872		intronic	CYP2U1	0.04953
chr4	187112090	C	T	rs6813815		ncRNA_exonic	FLJ38576	0.04953
