# Supplementary material for: Genetic variations associated with response to dutasteride in the treatment of male subjects with androgenetic alopecia
Source: PLoS One. 2019 Sep 16;14(9):e0222533. doi: 10.1371/journal.pone.0222533 (PMC6746394; doi:10.1371/journal.pone.0222533)
Supplement: S7 Table — (XLSX) [file pone.0222533.s007.xlsx]

## Sheet: S7 Table
S7 Table. List of SNPs from extreme phenotypes (n=10 on each) case-control association test under p-value < 0.05.
Chromosome	Position	Ref.	Alt.	dbSNP137	nsSNP	Region	Gene	P-Value
chr6	152270672	C	T	rs3020314		intronic	ESR1	0.002497
chr2	169932975	T	C	rs2892805		intronic	DHRS9	0.005916
chr2	169935137	A	G	rs12463818		intronic	DHRS9	0.007001
chr6	152278172	C	T	rs3020316		intronic	ESR1	0.007104
chr6	152279667	G	C	rs3003922		intronic	ESR1	0.007526
chr6	152280867	T	G	rs3003923		intronic	ESR1	0.007526
chr19	16009388	A	G	rs3093088		upstream	CYP4F2	0.007925
chr2	169941031	A	C	rs117451515		intronic	DHRS9	0.009823
chr2	169947171	A	G	rs72623191		intronic	DHRS9	0.009823
chr2	169952166	T	C	rs72623193	synonymous SNV	exonic	DHRS9	0.009823
chr12	53622477	T	C	rs78754886		intronic	RARG	0.009823
chr12	53614349	T	C	rs941138		intronic	RARG	0.009823
chr6	152276458	A	G	rs3020390		intronic	ESR1	0.01107
chr6	152279213	G	A	rs3020394		intronic	ESR1	0.01107
chr6	152279878	G	A	rs3020396		intronic	ESR1	0.01107
chr6	152283044	G	A	rs3020401		intronic	ESR1	0.01107
chr20	21714807	G	A	rs2424400		intergenic	PAX1(dist=15683),LOC100270679(dist=319921)	0.01192
chr2	169933741	G	A	rs1862069		intronic	DHRS9	0.01225
chr19	16027067	T	C	rs6512075		intronic	CYP4F11	0.01273
chr19	16026204	A	G	rs12971888		intronic	CYP4F11	0.01273
chr19	16031397	A	G	rs4503923		intronic	CYP4F11	0.01273
chr19	16031559	T	C	rs2365174		intronic	CYP4F11	0.01273
chr19	16033485	C	T	rs4808410		intronic	CYP4F11	0.01273
chr19	16035123	A	G	rs11881793		intronic	CYP4F11	0.01273
chr19	16038334	G	A	rs2219358		intronic	CYP4F11	0.01273
chr19	16038535	A	T	rs2305802		intronic	CYP4F11	0.01273
chr19	16041123	G	A	rs7246610		intronic	CYP4F11	0.01273
chr19	16040292	A	G	rs3765070	synonymous SNV	exonic	CYP4F11	0.01273
chr19	15997564	G	A	rs1558139		intronic	CYP4F2	0.01273
chr19	16001740	G	A	rs3093148		intronic	CYP4F2	0.01273
chr11	43831954	A	T	rs10838177		intronic	HSD17B12	0.01597
chr7	45954692	T	C	rs10255707		intronic	IGFBP3	0.01597
chr4	57918564	T	G	rs11735180		intronic	IGFBP7	0.01597
chr12	53612881	T	C	rs1465057		intronic	RARG	0.01597
chr6	152268483	T	C	rs3020424		intronic	ESR1	0.01667
chr4	57949517	G	A	rs1718860		intronic	IGFBP7	0.01667
chr6	152284928	G	A	rs2982685		intronic	ESR1	0.01683
chr6	152284458	G	A	rs3003925		intronic	ESR1	0.0183
chr6	152285687	G	T	rs2982694		intronic	ESR1	0.0183
chr6	152292345	C	T	rs2982738		intronic	ESR1	0.0183
chr6	152292672	T	C	rs2347872		intronic	ESR1	0.0183
chr6	152293574	G	A	rs2144024		intronic	ESR1	0.0183
chr12	53616985	G	A	rs74089002		intronic	RARG	0.01908
chr19	16046650	C	A	rs3810427		upstream	CYP4F11	0.01929
chr3	42905515	A	T	rs4682868		intronic	CCBP2	0.01929
chr3	42910621	T	C	rs7612912		intergenic	CCBP2(dist=1846),CYP8B1(dist=3063)	0.01929
chr2	217516007	T	C	rs9341164		intronic	IGFBP2	0.0214
chr3	25398175	G	A	rs12631631		intergenic	MIR4792(dist=835249),RARB(dist=71579)	0.02211
chr6	152215199	T	G	rs9479138		intronic	ESR1	0.02334
chr6	152229850	G	A	rs2347867		intronic	ESR1	0.02334
chr6	152235339	C	T	rs12204714		intronic	ESR1	0.02334
chr6	152244647	C	A	rs4870063		intronic	ESR1	0.02334
chr6	152257687	T	G	rs6927072		intronic	ESR1	0.02334
chr6	152215722	T	C	rs11155821		intronic	ESR1	0.02334
chr5	6638429	A	G	rs4702374		intronic	SRD5A1	0.02334
chr5	6638592	G	A	rs4702375		intronic	SRD5A1	0.02334
chr5	6636465	C	T	rs8192131		intronic	SRD5A1	0.02462
chr5	6642356	C	T	rs8192166		intronic	SRD5A1	0.02462
chr5	6651970	A	G	rs3822430	synonymous SNV	exonic	SRD5A1	0.02462
chr5	6652009	G	A	rs8192186	synonymous SNV	exonic	SRD5A1	0.02462
chr5	6652252	G	A	rs3733773		intronic	SRD5A1	0.02462
chr5	6656210	G	A	rs3736316	synonymous SNV	exonic	SRD5A1	0.02462
chr5	6657494	C	T	rs11738248		intronic	SRD5A1	0.02462
chr5	6661966	C	T	rs6884552		intronic	SRD5A1	0.02462
chr14	64705140	T	C	rs944461		intronic	ESR2	0.02462
chr14	64724051	C	T	rs1256049	synonymous SNV	exonic	ESR2	0.02462
chr1	47482075	G	A	rs9326148		intergenic	CYP4A11(dist=74919),CYP4X1(dist=7165)	0.02497
chr12	48295965	T	C	rs10083198		intronic	VDR	0.02497
chr12	48188898	C	T	rs17122311		intronic	HDAC7	0.02535
chr6	152301645	A	G	rs3020327		intronic	ESR1	0.02535
chr2	72361960	A	G	rs2241057	nonsynonymous SNV	exonic	CYP26B1	0.02535
chr10	96509779	G	A	rs9645542		intergenic	CYP2C18(dist=13832),CYP2C19(dist=12684)	0.02535
chr10	96563757	G	A	rs4494250		intronic	CYP2C19	0.02535
chr10	96581094	A	G	rs10786172		intronic	CYP2C19	0.02535
chr10	96741426	C	T	rs1934967		intronic	CYP2C9	0.02535
chr4	57920647	A	G	rs1713968		intronic	IGFBP7	0.02535
chr2	169923603	G	A	rs16856428		UTR5	DHRS9	0.02535
chr2	169929059	T	C	rs2287610		intronic	DHRS9	0.02535
chr2	169939366	G	A	rs111502704		intronic	DHRS9	0.02535
chr12	102850223	A	G	rs9989002		intronic	IGF1	0.02535
chr4	57918904	T	C	rs1718834		intronic	IGFBP7	0.02535
chr6	152127692	T	C	rs184028444		intronic	ESR1	0.02535
chr19	41656460	C	A	rs149773419		intergenic	CYP2F1(dist=22179),CYP2S1(dist=42655)	0.02535
chr6	152371190	C	T	rs3020368		intronic	ESR1	0.02535
chr8	143999901	G	A	rs11781082		upstream	CYP11B2	0.02535
chr2	204135777	G	A	rs10166151		intronic	CYP20A1	0.02535
chr6	152266468	G	A	rs3003917		intronic	ESR1	0.03115
chr6	152279514	T	C	rs3003921		intronic	ESR1	0.03128
chr6	152282325	T	C	rs3003924		intronic	ESR1	0.03128
chr6	152278741	C	T	rs3020317		intronic	ESR1	0.03128
chr12	48286015	G	A	rs4334089		intronic	VDR	0.03169
chr9	99034728	T	A	novel2		intronic	HSD17B3	0.03273
chr6	152283279	G	A	rs1884051		intronic	ESR1	0.0344
chr7	45955029	A	G	rs3110697		intronic	IGFBP3	0.0344
chr16	82073673	G	A	rs4889452		intronic	HSD17B2	0.03615
chr11	43785206	G	T	rs35443644		intronic	HSD17B12	0.03706
chr4	187126857	A	C	rs34733777		intronic	CYP4V2	0.03706
chr6	152305047	A	C	rs926777		intronic	ESR1	0.04114
chr11	43787430	A	C	rs140737324		intronic	HSD17B12	0.04311
chr11	43787850	T	C	rs4354679		intronic	HSD17B12	0.04311
chr4	57922699	A	G	rs1713960		intronic	IGFBP7	0.04311
chr4	57922990	T	C	rs1713959		intronic	IGFBP7	0.04311
chr4	57923102	C	T	rs1713958		intronic	IGFBP7	0.04311
chr4	57923840	A	C	rs1713956		intronic	IGFBP7	0.04311
chr4	57924256	G	C	rs1713955		intronic	IGFBP7	0.04311
chr4	57924358	C	T	rs1713954		intronic	IGFBP7	0.04311
chr4	57927876	G	A	rs1277297		intronic	IGFBP7	0.04311
chr2	169923927	G	A	rs16856430		intronic	DHRS9	0.04311
chr3	42917906	T	C	rs734969		upstream	CYP8B1	0.04311
chr3	42918238	T	C	rs760194		upstream	CYP8B1	0.04311
chr3	42913610	T	C	rs10865925		downstream	CYP8B1	0.04311
chr3	42907112	A	C	rs2228468	nonsynonymous SNV	exonic	CCBP2	0.04311
chr6	152313146	C	T	rs9340941		intronic	ESR1	0.0455
chr6	152421854	C	A	rs3798758		UTR3	ESR1	0.0455
chr6	152364192	G	A	rs117507065		intronic	ESR1	0.0455
chr6	152348901	G	A	rs9478265		intronic	ESR1	0.0455
chr6	152140042	A	G	rs3844508		intronic	ESR1	0.0455
chr6	152142956	G	A	rs6917746		intronic	ESR1	0.0455
chr6	152149435	T	C	rs11155813		intronic	ESR1	0.0455
chr6	152151863	T	C	rs7761133		intronic	ESR1	0.0455
chr6	152152988	A	G	rs6926750		intronic	ESR1	0.0455
chr11	2169774	A	G	rs3741208		ncRNA_exonic	IGF2-AS	0.0455
chr6	152148098	G	A	rs7753153		intronic	ESR1	0.0455
chr19	41393533	T	C	rs4105143		intergenic	CYP2A7(dist=4876),CYP2G1P(dist=3198)	0.04791
chr1	60387600	C	T	rs11572214		intronic	CYP2J2	0.04791
chr6	152302654	A	C	rs726282		intronic	ESR1	0.04816
chr12	102793569	C	T	rs6214		UTR3	IGF1	0.04816
