# Supplementary material for: Genetic variations associated with response to dutasteride in the treatment of male subjects with androgenetic alopecia
Source: PLoS One. 2019 Sep 16;14(9):e0222533. doi: 10.1371/journal.pone.0222533 (PMC6746394; doi:10.1371/journal.pone.0222533)
Supplement: S8 Table — (XLSX) [file pone.0222533.s008.xlsx]

## Sheet: S8 Table
S8 Table. List of SNPs from extreme phenotypes (n=10 on each) case-control fisher's exact test under p-value < 0.05.
Chromosome	Position	Ref.	Alt.	dbSNP137	nsSNP	Region	Gene	P-Value
chr2	169932975	T	C	rs2892805		intronic	DHRS9	0.003056
chr2	169935137	A	G	rs12463818		intronic	DHRS9	0.003276
chr6	152278172	C	T	rs3020316		intronic	ESR1	0.003641
chr6	152279667	G	C	rs3003922		intronic	ESR1	0.003848
chr6	152280867	T	G	rs3003923		intronic	ESR1	0.003848
chr6	152284458	G	A	rs3003925		intronic	ESR1	0.005736
chr6	152285687	G	T	rs2982694		intronic	ESR1	0.005736
chr6	152292345	C	T	rs2982738		intronic	ESR1	0.005736
chr6	152292672	T	C	rs2347872		intronic	ESR1	0.005736
chr6	152293574	G	A	rs2144024		intronic	ESR1	0.005736
chr6	152270672	C	T	rs3020314		intronic	ESR1	0.008362
chr3	25398175	G	A	rs12631631		intergenic	MIR4792(dist=835249),RARB(dist=71579)	0.008664
chr6	152276458	A	G	rs3020390		intronic	ESR1	0.00953
chr6	152279213	G	A	rs3020394		intronic	ESR1	0.00953
chr6	152279878	G	A	rs3020396		intronic	ESR1	0.00953
chr6	152283044	G	A	rs3020401		intronic	ESR1	0.00953
chr6	152301645	A	G	rs3020327		intronic	ESR1	0.01381
chr2	169933741	G	A	rs1862069		intronic	DHRS9	0.0187
chr19	16009388	A	G	rs3093088		upstream	CYP4F2	0.01966
chr11	43831954	A	T	rs10838177		intronic	HSD17B12	0.0202
chr7	45954692	T	C	rs10255707		intronic	IGFBP3	0.0202
chr4	57918564	T	G	rs11735180		intronic	IGFBP7	0.0202
chr12	53612881	T	C	rs1465057		intronic	RARG	0.0202
chr6	152284928	G	A	rs2982685		intronic	ESR1	0.02248
chr6	152279514	T	C	rs3003921		intronic	ESR1	0.02484
chr6	152282325	T	C	rs3003924		intronic	ESR1	0.02484
chr6	152278741	C	T	rs3020317		intronic	ESR1	0.02484
chr3	42905515	A	T	rs4682868		intronic	CCBP2	0.03095
chr3	42910621	T	C	rs7612912		intergenic	CCBP2(dist=1846),CYP8B1(dist=3063)	0.03095
chr7	45955029	A	G	rs3110697		intronic	IGFBP3	0.03095
chr4	57949517	G	A	rs1718860		intronic	IGFBP7	0.04074
chr6	152266468	G	A	rs3003917		intronic	ESR1	0.04074
chr6	152302654	A	C	rs726282		intronic	ESR1	0.04074
chr2	217516007	T	C	rs9341164		intronic	IGFBP2	0.0436
chr11	43787430	A	C	rs140737324		intronic	HSD17B12	0.0436
chr11	43787850	T	C	rs4354679		intronic	HSD17B12	0.0436
chr4	57922699	A	G	rs1713960		intronic	IGFBP7	0.0436
chr4	57922990	T	C	rs1713959		intronic	IGFBP7	0.0436
chr4	57923102	C	T	rs1713958		intronic	IGFBP7	0.0436
chr4	57923840	A	C	rs1713956		intronic	IGFBP7	0.0436
chr4	57924256	G	C	rs1713955		intronic	IGFBP7	0.0436
chr4	57924358	C	T	rs1713954		intronic	IGFBP7	0.0436
chr4	57927876	G	A	rs1277297		intronic	IGFBP7	0.0436
chr2	169941031	A	C	rs117451515		intronic	DHRS9	0.04712
chr2	169947171	A	G	rs72623191		intronic	DHRS9	0.04712
chr2	169952166	T	C	rs72623193	synonymous SNV	exonic	DHRS9	0.04712
chr12	53622477	T	C	rs78754886		intronic	RARG	0.04712
chr12	53614349	T	C	rs941138		intronic	RARG	0.04712
chr11	43785206	G	T	rs35443644		intronic	HSD17B12	0.04712
chr20	21714807	G	A	rs2424400		intergenic	PAX1(dist=15683),LOC100270679(dist=319921)	0.04837
chr1	47482075	G	A	rs9326148		intergenic	CYP4A11(dist=74919),CYP4X1(dist=7165)	0.04837
chr12	48295965	T	C	rs10083198		intronic	VDR	0.04837
chr6	152305047	A	C	rs926777		intronic	ESR1	0.04837
