# Supplementary material for: Genetic variations associated with response to dutasteride in the treatment of male subjects with androgenetic alopecia
Source: PLoS One. 2019 Sep 16;14(9):e0222533. doi: 10.1371/journal.pone.0222533 (PMC6746394; doi:10.1371/journal.pone.0222533)
Supplement: S10 Table — (XLSX) [file pone.0222533.s010.xlsx]

## Sheet: S10 Table
S10 Table. Results of the cross-validation statistics used for training and testing the MDR model with the 6 genotyped exonic SNPs.
Cross-validation Statistics	Training	Testing	Whole Dataset
Balanced accuracy	0.877	0.55	0.872
Accuracy	0.865	0.524	0.857
Sensitivity	0.9	0.6	0.9
Specificity	0.854	0.5	0.844
Odds Ratio	52.7 (4.7292,587.5822)	1.5 (0.0157,143.6122)	48.6 (4.9922,473.1324)
Χ²	17.7671 (p < 0.0001)	0.0305 (p = 0.8613)	18.9656 (p < 0.0001)
Precision	0.659	0.273	0.643
Kappa	0.67	0.071	0.654
F-Measure	0.761	0.375	0.75
Cross-validation Consistency		10 / 10
