# Supplementary material for: Genetic variations associated with response to dutasteride in the treatment of male subjects with androgenetic alopecia
Source: PLoS One. 2019 Sep 16;14(9):e0222533. doi: 10.1371/journal.pone.0222533 (PMC6746394; doi:10.1371/journal.pone.0222533)
Supplement: S11 Table — Genotype combination is in order of SNPs in DHRS9, CYP26B1, RXRG, SRD5A1, CYP19A1, and CYP4V2 used in the MDR model, and their number of alternate alleles noted as 0, 1, and 2. (XLSX) [file pone.0222533.s011.xlsx]

## Sheet: S11 Table
S11 Table. Predicted class of each genotype combination. Genotype combination is in order of SNPs in DHRS9, CYP26B1, RXRG, SRD5A1, CYP19A1, and CYP4V2 used in the MDR model, and their number of alternate alleles noted as 0, 1, and 2.
Combination	class* '1'	class '0'	1/0 Ratio	Predicted 'class'
1, 0, 0, 0, 0, 1	1	1	1	1
1, 0, 0, 0, 0, 0	2	2	1	1
1, 0, 0, 1, 1, 1	0	1	0	0
1, 0, 0, 1, 1, 0	0	1	0	0
1, 1, 0, 0, 0, 1	2	0	∞	1
0, 0, 0, 0, 0, 1	1	6	0.1667	0
0, 0, 0, 0, 0, 0	0	3	0	0
0, 0, 0, 0, 0, 2	0	1	0	0
0, 0, 0, 1, 0, 1	1	1	1	1
0, 0, 0, 1, 0, 0	0	3	0	0
0, 0, 0, 1, 1, 0	0	1	0	0
0, 0, 0, 2, 0, 1	0	1	0	0
0, 0, 1, 0, 0, 1	1	1	1	1
0, 0, 1, 0, 0, 0	0	2	0	0
0, 0, 1, 0, 1, 1	0	1	0	0
0, 0, 1, 1, 0, 1	0	1	0	0
0, 0, 1, 1, 0, 0	0	1	0	0
0, 0, 1, 1, 1, 0	0	2	0	0
0, 0, 1, 1, 2, 0	0	1	0	0
0, 1, 0, 0, 0, 2	0	1	0	0
0, 1, 0, 0, 1, 1	1	0	∞	1
0, 1, 1, 1, 1, 0	1	0	∞	1
2, 0, 0, 0, 1, 1	0	1	0	0
*Class: '1' is representing 'poor responding group', '2' is 'good responding group'.
