# Supplementary material for: Genetic variations associated with response to dutasteride in the treatment of male subjects with androgenetic alopecia
Source: PLoS One. 2019 Sep 16;14(9):e0222533. doi: 10.1371/journal.pone.0222533 (PMC6746394; doi:10.1371/journal.pone.0222533)
Supplement: S12 Table — (XLSX) [file pone.0222533.s012.xlsx]

## Sheet: S12 Table
S12 Table. Single attribute values in entropy-based measures for information gain and interaction depicted in Fig. 2.
Attribute	H*(A)	H(A|C)	I(A;C)
DHRS9	0.945	0.861	0.083
CYP26B1	0.527	0.384	0.143
RXRG	0.83	0.825	0.005
SRD5A1	1.067	1.036	0.031
CYP19A1	0.904	0.894	0.01
CYP4V2	1.227	1.179	0.048
*H(X): Shannon entropy of X
