# Supplementary material for: Genetic variations associated with response to dutasteride in the treatment of male subjects with androgenetic alopecia
Source: PLoS One. 2019 Sep 16;14(9):e0222533. doi: 10.1371/journal.pone.0222533 (PMC6746394; doi:10.1371/journal.pone.0222533)
Supplement: S13 Table — (XLSX) [file pone.0222533.s013.xlsx]

## Sheet: S13 Table
S13 Table. Pairwise attribute values in entropy-based measures for information gain and interaction depicted in Fig. 2.
Attribute A	Attribute B	H*(AB)	H(AB|C)	I**(A;B)	IG***(A;B;C)	I(AB;C)
CYP26B1	DHRS9	0.893	0.74	0.579	-0.074	0.152
RXRG	DHRS9	0.792	0.715	0.983	-0.011	0.077
RXRG	CYP26B1	0.527	0.384	0.83	-0.005	0.143
SRD5A1	DHRS9	0.703	0.58	1.309	0.008	0.122
SRD5A1	CYP26B1	0.527	0.384	1.067	-0.031	0.143
SRD5A1	RXRG	0.998	0.97	0.898	-0.007	0.029
CYP19A1	DHRS9	0.918	0.787	0.93	0.038	0.131
CYP19A1	CYP26B1	0.527	0.384	0.904	-0.01	0.143
CYP19A1	RXRG	0.863	0.855	0.87	-0.006	0.009
CYP19A1	SRD5A1	0.94	0.914	1.03	-0.015	0.026
CYP4V2	DHRS9	0.974	0.874	1.198	-0.031	0.1
CYP4V2	CYP26B1	0.454	0.231	1.3	0.032	0.223
CYP4V2	RXRG	1	0.963	1.057	-0.016	0.037
CYP4V2	SRD5A1	0.998	0.952	1.295	-0.033	0.046
CYP4V2	CYP19A1	1	0.963	1.13	-0.021	0.037
*H(X): Shannon entropy of X **I: Interaction ***IG: Information Gain
